# Supplementary material for: Functional Network Profiles in ARSACS Disclosed by Aptamer-Based Proteomic Technology
Source: Front Neurol. 2021 Jan 27;11:603774. doi: 10.3389/fneur.2020.603774 (PMC7873355; doi:10.3389/fneur.2020.603774)
Supplement: Supplementary file 2 [file Table_2.XLSX]

## Sheet: Foglio1
			COMPARATIVE AVERAGE DATA						SIGNAL INTENSITY
Accession ID	Gene symbol	Target	KO-WT No treat		KO-WT treat		Pt-Ctrl		Ctrl						Pt						WT untreated			WT FCCP-treated			KO untreated			KO FCCP-treated
			p-value	log2FC	p-value	log2FC	p-value	log2FC	Ctrl1_1	Ctrl1_2	Ctrl2_1	Ctrl2_2	Ctrl3_1	Ctrl3_2	Pt1_1	Pt1_2	Pt2_1	Pt2_2	Pt3_1	Pt3_2	SH-SY5Y WT_1	SH-SY5Y WT_2	SH-SY5Y WT_3	SH-SY5Y WT+FCCP_1	SH-SY5Y WT+FCCP_2	SH-SY5Y WT+FCCP_3	SH-SY5Y SACS KO_1	SH-SY5Y SACS KO_2	SH-SY5Y SACS KO_3	SH-SY5Y SACS KO+FCCP_1	SH-SY5Y SACS KO+FCCP_2	SH-SY5Y SACS KO+FCCP_3
P52209	PGD	6-PGD	0.009042	-0.422979	-	-	-	-	102599	106019	170747	131448	203834	204776	177282	154775	201753	194817	194761	190228	135988	136672	120620	119344	110405	95143.3	39009.6	120412	133919	115910	100657	108390
P36896	ACVR1B	Activin RIB	-	-	0.006284	-0.625358	-	-	1595.5	1486	1916.3	1458.3	1881.9	1632.6	2062.3	1796.1	1660.1	1650.8	1408.3	1586.4	4323.7	4679.9	4608.4	4880.3	5090.9	4242.1	2989.8	3546.7	3418.3	3117	2975.4	3121.5
Q13443	ADAM9	ADAM 9	-	-	0.007586	-0.564456	-	-	8295.6	8338.5	7370.8	5729.9	16978.6	15019.3	10150.2	8508.7	7886.3	8078.9	9393.7	10393.8	10356.2	10618	9869.5	11315.5	10814	10254.2	8213.5	7953.8	8378.9	7590	7103.6	7204.6
O75173	ADAMTS4	ADAMTS-4	0.006284	-0.535829	-	-	-	-	247.6	253.9	283.5	235.8	306.8	286	324.5	281.7	265.1	265.7	264	289.7	2061.7	1999.8	1892	1774.8	1697.5	1645.4	1277.5	1413.6	1415.4	1262.6	1208.8	1229.9
P16112	ACAN	Aggrecan	0.009349	-0.465402	0.009119	-0.532042	-	-	957.8	936.3	1188.1	967.9	1180.1	1057.8	1901.9	1638.3	885.9	864	912.2	986.2	3235.1	3518.9	3073.7	3631.4	3290.8	3245.6	2269.5	2417	2431.4	2422.2	2278.9	2330.7
P02768	ALB	Albumin	-	-	0.008199	-0.564705	-	-	1054.5	750	1058.1	859.9	987.3	870.5	1449.3	970.8	850.9	782.6	1024	858.5	2134.5	2129	2050	2548.2	2114.6	2168.5	1472.2	1719.5	1709.2	1539.9	1423.9	1654.8
Q13740	ALCAM	ALCAM	-	-	0.008889	-0.540019	-	-	38186.2	36870.3	22600.7	17975.2	59634.5	59134.4	41776.5	35863.7	14407.1	14717.7	14487.5	15674.7	74465.8	70644.4	73268.5	80953.3	75575.6	73561.2	56692.3	59395.1	61979	57512.9	49860.1	50874.2
P01160	NPPA	ANP	0.008429	0.478671	-	-	-	-	2134.3	1967.1	2133.4	1698.2	2206.2	2155.6	2610.4	2015.5	2366.2	2274.5	2319.7	2585.2	4967.3	5096.2	4805.9	7412.9	5916.8	6382.8	6535.7	6995.2	7189	6632.6	6414.2	6743.6
P02649	APOE	Apo E4	-	-	-	-	0.000621	0.425457	21973.2	22317	29742.4	23472.9	25531.7	22611.8	38456.3	32801.8	28577.8	30059.3	31894.2	33816.9	38551.7	38262.9	36824.4	39806	40503.9	37311.4	36906.4	38570.8	39814.4	42138.3	39002.9	38252.9
Q99856	ARID3A	ARI3A	0.005134	-0.578727	-	-	-	-	920.9	846.7	898.2	693.7	1217.7	1102	758	611.6	934	855.1	1270.4	1396.8	3872.5	4098.3	3780.9	2889.3	2846	2775.5	2555.5	2692.9	2620	2264.1	2122.6	2012
P56211	ARPP19	ARP19	-	-	-	-	0.00813	0.482368	676.1	664.7	971.9	786.1	566.6	542.8	945.8	790.8	908	898.4	1106.1	1229.9	4205	4195.8	3973.2	5481.9	5284	5120.8	5591.7	5334.6	5475.6	5649.8	5073.4	5184.2
Q9NZ08	ERAP1	ARTS1	-	-	-	-	5.36e-05	-1.34875	15617.6	16359.4	12906	9678.7	19694.3	18512.4	5079.1	4469.7	7855.3	8167.8	5164.8	5687.2	23787.7	24832	23858	27921.8	26762.9	24535.3	23680.7	21282.3	22495.1	22005.8	20146.7	19873.2
Q02083	NAAA	ASAHL	-	-	0.007739	-0.55749	-	-	3183.1	3054.7	1657.6	1286.2	3331.4	3055	3435	3006.8	3887.6	3902.8	2009.4	2077.9	11304.1	11732.8	11183.1	11612	10833.4	10776.9	8676.3	8988.3	8773.5	7995.9	7235.2	7342.9
P37840	SNCA	a-Synuclein	-	-	-	-	1.53e-05	0.570479	321	309.3	301.4	278.4	292	269.8	499.1	470.9	439.8	450.6	363.5	407.4	505.9	531.7	502.7	543.1	482.4	537.4	398.4	417.4	405	422.1	397.2	409.4
P61769	B2M	b2-Microglobulin	-	-	0.004904	-0.686735	-	-	26834.6	24877.8	19885.2	18454.7	25060.8	24957.4	25999	24874	25158.9	27327.5	16205.8	17008.9	55961	49786.9	53314.8	49772.2	49455.5	46020.1	39375	38545.8	40231	33083.4	28208	28945
O75144	ICOSLG	B7-H2	-	-	0.00636	0.904532	-	-	3406	3210.2	3794.3	5529.1	17369.4	3614.9	4533.1	3695.2	3815.9	3552.2	3742.5	3516.3	5483.4	5466.5	5375.3	6416.8	5355.9	6517.6	5456.1	5684.1	5564.9	5393.1	17202.2	11643
P09038	FGF2	bFGF	0.003525	0.69818	-	-	-	-	106742	109006	84945.9	86393.8	91716	97034.4	95716.8	80629.5	104960	105876	94042.4	87463.5	10733.2	10871.4	10253.5	15751.9	14190.7	13566.2	16882.4	17145.9	17660.1	18327.1	16802.8	17029.3
P00736	C1R	C1r	-	-	-	-	0.002169	-0.482991	137.7	152.5	156.8	135	209.1	191.3	123.6	108.7	101.6	111.7	120.9	136.4	186.2	198.4	188.5	196.8	222.9	195.9	165.1	171.2	190.3	182.1	162.2	179.1
P0C0L4, P0C0L5	C4A C4B	C4	0.006667	-0.505442	0.006207	-0.605647	-	-	136.6	126.5	129.2	115.9	257.4	221.2	127.9	110.1	106	99.9	230.9	269.2	249.5	254	241.2	258.1	251.7	248.9	168.1	180.5	176	171.5	158.8	168.3
Q8N1Q1	CA13	Carbonic anhydrase XIII	0.007356	-0.497271	0.005211	-0.661005	-	-	2090.6	1977.1	1894.9	1448.9	2461.2	2341.5	2066.5	1861.5	1580	1606.8	1490.6	1674.8	3249.7	3639.9	3196	3812.3	3516.3	3468.2	2322.2	2407.9	2415	2324.5	2198	2305.8
Q16619	CTF1	Cardiotrophin-1	-	-	-	-	0.000467	0.40702	2751.1	2724.1	2710.1	2143.3	2490.7	2287.6	3890.1	3433.7	3036.7	3052	3141	3477.4	3578.4	3721.7	3382.2	4618.4	3980.9	4176.4	4006.6	4177.4	4249.8	3896.9	3830.5	3900.8
P10619	CTSA	Cathepsin A	0.002299	-0.815738	0.003142	-0.869639	-	-	19119.1	18158	16282.3	13055.9	25723.1	24025.3	17515.4	15370.5	21396.6	21325.6	21125.5	22444.4	12694	12743.7	12384.2	7306.2	6677.4	6681	6989.3	7195.2	7302.8	3918.2	3651.9	3739.3
P09668	CTSH	Cathepsin H	0.008759	0.66045	-	-	-	-	246.1	247.7	210.3	181	215.2	205.3	239.2	218.8	448.2	454.3	381.2	321.9	296.1	360.3	286.1	370.7	317.2	357.3	319.5	363.1	359	329.2	307.3	324.3
P25774	CTSS	Cathepsin S	-	-	0.007433	-0.575273	-	-	1367.7	1316.5	1350.5	1066	1660.7	1496.4	1519.3	1357	1262.3	1284.7	1023.2	1146.6	3150.8	3351.1	3212.9	3304.6	3070.6	2988.6	2179.6	2513.4	2405.4	2193.3	1985.8	2105.5
O60911	CTSV	Cathepsin V	-	-	0.005747	-0.923402	-	-	1933.9	580.8	349.7	429.9	1330	340.8	465.6	774.7	375.7	254.8	2778.5	337.2	977.9	950.6	938.8	1526.5	753.4	2348.9	879.5	1234.6	1158	712.7	755	972.9
P16671	CD36	CD36 ANTIGEN	-	-	-	-	0.000996	-0.84796	4093.3	4081.7	4596	3523.8	6594.6	6031	2306.8	1912.8	2625.5	2534.7	3179.1	3508.4	3590.6	4637	3957.9	5152.7	4651	4554.4	4940.1	5407.1	5857.9	5401.9	5021.4	4477.3
P06493 P14635	CDC2 CCNB1	CDK1/cyclin B	0.003678	-0.691211	0.002452	-0.961712	-	-	1132	1052.1	4389.9	3156.8	1302.5	1187.2	8082.5	6878.4	5736.5	5569.8	1201.4	1282.1	21037.5	22335.4	21135.6	20204.7	18911.9	17842.7	12862.1	13666.8	13423.4	10511.5	9471.6	9262.5
P24941 P20248	CDK2 CCNA2	CDK2/cyclin A	0.002682	-0.802452	0.002375	-0.981868	-	-	558.5	547.1	2208.9	1357.3	761.6	690.8	5331.9	4114.8	2481.1	2328.5	694.5	751.5	16615	17993.2	15957.6	16385.2	16308.2	14903.8	8591.7	10190.9	10210.5	8843.1	7750.2	7506.3
Q4KMG0	CDON	CDON	0.002069	-0.830962	0.002222	-0.996897	-	-	4843.5	4563.1	2830.8	2208.6	5322.3	4732.7	3586.5	3151.7	3419.8	3352.9	4493.7	4944.6	10787.1	11354.8	10941.2	11085.4	9639.9	10023.3	5962.2	6380.1	6255.5	5300.8	4973.2	5133.4
P10645	CHGA	CgA	0.003448	0.702962	-	-	-	-	3707.7	3630.9	3891.2	3154	4363.9	3922.6	4466.5	3832.2	4249.2	4060.2	3469.4	3793.7	23110.8	22360.1	22770.6	24030.6	20759.5	20593.6	35498.3	36951.2	38637	26751.2	25048.9	25317.2
Q9UNE7	STUB1	CHIP	0.00682	-0.499726	0.004061	-0.749213	-	-	11745.6	11898	14074.6	12463.4	13152	12052.9	18132.3	16045.5	12625.4	13368.2	12688.2	13398	24989.1	23863	23965.2	25626.5	25607.9	23751.8	17689	16797.7	17012.7	15149.9	14720.6	14740.9
P23946	CMA1	Chymase	-	-	0.009732	-0.515252	-	-	3738.4	3487.3	4214.5	3358.3	4142	3686.7	4678.7	3948.8	3782.7	3669	3522.9	3843.2	9150.7	9610.3	9350.1	10741.1	9780.2	9276	6690.1	7540.3	7484.6	7072.2	6675.3	7100.8
P19784 P67870	CSNK2A2 CSNK2B	CK2-A2:B	0.002759	0.773641	0.006973	0.588715	-	-	1556.7	1555.1	1692.8	1462.7	1973.9	1844.8	1752.3	1661.2	1550.9	1615.7	1365.9	1248.7	10018	9557.5	9408.6	9337.5	9855.4	8745.8	16079.7	16689.5	16781.4	14730.9	13473	13813.3
Q02246	CNTN2	CNTN2	0.004368	0.638625	-	-	-	-	1485.1	1290.4	1599.4	1278.6	1469.9	1376	1802.4	1471	1617.5	1529.5	1601.4	1790.8	4856	5106.6	4724.8	6671.5	5619	5888.8	7360.6	7731.7	7773.7	7383.4	6693	7052.9
P00740	F9	Coagulation Factor IX	-	-	-	-	0.007862	0.637456	850.4	839.5	1309.4	986.4	1180.1	1069.8	2278.9	1907.8	1599.3	1613.2	1083.2	1217.6	723.1	817.1	684.7	749.7	724.8	712.6	852.6	880.4	843.7	1006	979.1	956.3
Q5KU26	COLEC12	COLEC12	-	-	-	-	0.008674	0.441355	894.3	824.3	1444.9	1100.8	1260.9	1179.3	1789.3	1486.9	1271.1	1331.1	1535.8	1689.7	417.1	618.5	397.7	604.4	510.8	549.9	550.8	636.8	597.1	604	589.8	610.2
Q86Y22	COL23A1	CONA1	0.001839	-0.871426	0.004215	-0.74794	-	-	904	899.4	871.2	695.1	1081.8	984.1	882.2	728.1	753.4	738.6	798.9	889.1	4125.7	4396.7	3987.7	4327.2	4215.8	3892.4	2232.2	2293.7	2312.2	2575.2	2365.6	2463.9
Q12860	CNTN1	contactin-1	0.008812	0.47926	-	-	-	-	603	599.5	842.7	644.1	992.8	889.2	958.4	838.2	1088	1031	715.5	777	75127.1	71144.5	70440.4	74574.5	74605.8	71371.1	91307.6	102626	108169	100142	86233.5	86915.3
P35354	PTGS2	COX-2	0.001379	-1.02761	0.004444	-0.730345	-	-	5388.5	5130.8	4602.9	3381	7176.1	6315.8	5409.8	4520.4	4767.1	4457.1	4162.4	4692.4	13573.5	15591.1	13091.5	12170.2	11259	11420	6580.1	6938	7209.4	7320.8	6823.8	6861.1
P54108	CRISP3	CRIS3	-	-	0.007969	-0.556483	-	-	805	734.6	897.5	725	910.8	791	1002.2	859.7	803.9	791.9	767.4	849.9	1960	2173.1	2058.6	2282.7	2163.3	1999.4	1402.8	1619.1	1551.7	1499.3	1389.6	1493.7
P01034	CST3	Cystatin C	-	-	0.008582	-0.536027	-	-	1508.9	1494.7	1199.5	1172.5	1588.1	1412.5	1728.6	1490.8	1448.9	1363.3	1495.1	1614.7	2239.7	2233.3	2099.4	2143.6	2101.6	1983.6	2001.6	1948.6	1990.3	1478.9	1384.7	1432.2
Q9UJU6	DBNL	DBNL	-	-	-	-	0.00728	0.381735	19185.7	18678.6	28690.6	24421.3	17981	17027.3	30078.1	26015.8	25264.7	26340.5	27656.6	28790.5	41101.4	38051.2	39279.9	46207.9	42065.3	42459	43737	47359	50378.4	48911.6	43481.1	43105.5
Q07507	DPT	DERM	0.004751	-0.608377	0.002299	-0.978184	-	-	985.3	931.3	885.8	715.8	783.5	736.4	785.7	633.7	720.3	744	845.4	920.9	3207.8	3167.1	3107.3	3839.2	3302.1	3431.8	1959.7	2142	2118	1810.6	1772.2	1784.3
Q16610	ECM1	ECM1	0.001073	-1.07748	0.001456	-1.24026	-	-	55562	55523.9	38138.6	31038	56817.8	55787.8	43445.6	36971.8	39369.9	41542.9	35466.5	37869.3	17889.5	17959.6	17081.7	19575.8	17820	17397.6	7769.1	8712.3	8600.1	7772.4	7413.2	8008.2
P52799	EFNB2	EFNB2	-	-	-	-	0.000276	0.681481	1168.7	1229.5	1717.8	1425.3	1325	1296.7	2823.6	2454.6	2163	1915.9	1775.5	1959.1	2439.4	2687.9	2275.7	3171.8	2691.1	2798.6	2860.4	2979.6	3143.5	2809.9	2707.4	2820.9
Q9UHX3	ADGRE2	EMR2	0.007739	-0.50763	0.002605	-0.955862	-	-	494.7	452.3	634.6	498.2	424.5	335.1	759.5	564.8	486.8	515.1	438.4	469.3	823.8	696.8	691.3	955.5	853.8	855.9	483	571.7	501.1	479.1	420.7	474.2
P39060	COL18A1	Endostatin	-	-	-	-	0.001556	0.866592	2307.9	2318.5	3527.5	2788.7	5524.6	5010.9	7196.5	6011.1	7141.6	7077.5	5577.1	6158.3	4829.6	4847.6	4445.5	5282.9	4785.6	4741.3	3921.4	4159	4194.5	4052.9	3840.8	4000
P29320	EPHA3	EPHA3	0.008736	-0.489228	0.006743	-0.579649	-	-	401.1	413	335.9	283.2	484.5	436.5	516.9	435.1	367.3	357.3	487.5	530.5	276.7	327.3	262.5	303.6	296.4	294.3	201	203.1	213.2	203.6	201.8	193
P29323	EPHB2	EPHB2	0.006513	0.520884	-	-	-	-	780.7	757.4	766.8	644.3	944	849.9	1530.1	1351.8	639.7	648	789.2	853.8	889.2	921.6	826.3	1110.9	928.5	1039.6	1225	1280.3	1278.5	1204.2	1168.8	1179.2
P29317	EPHA2	Epithelial cell kinase	-	-	0.007663	-0.557653	-	-	1653.4	1640.2	2308.6	1793.5	1753.9	1551.3	2895	2524.7	1770.9	1890.5	2037.1	2252.6	2087.3	2066.4	1983.1	2268.2	2154.2	2082.1	1565.3	1556	1625.4	1508.9	1430	1480.3
P10768	ESD	Esterase D	0.005441	0.565711	-	-	-	-	18426.2	17725	15621	13507.9	15963	15102.6	15082.7	14407.7	18529.1	18051.6	14999.2	16071.2	21496.5	20972	21013.7	25534.7	24185.1	25843.1	33275.1	30432.9	30253.1	33841.3	31484.4	31584.6
P25445	FAS	Fas, soluble	7.66e-05	-2.46541	7.66e-05	-2.66531	-	-	9221.9	9169.9	9584.3	7438.8	16533.9	15187.4	11594.3	10266.6	9831.2	10382.8	7623.6	8345.5	7327.3	7331.1	6923.7	7869.7	7828.4	7399.1	1261.4	1313.4	1333	1258.6	1174.3	1208.1
P12314	FCGR1A	FCGR1	0.002912	0.75465	-	-	-	-	1326.4	1210.1	1415.5	1088.4	1386.2	1313.8	1604	1267.5	1389.4	1334.3	1407.6	1542.2	5446.7	5591.6	5313.9	7494.8	6889.8	7021	9011.8	9442.1	9135.9	8827.6	8332.1	8311.9
P61328	FGF12	FGF-12	0.008199	-0.48849	0.009042	-0.528268	-	-	681.1	630.2	735.4	575.7	740.5	659.1	804.8	693.5	650.6	640.9	617.8	694	1866.8	2054.2	1830.5	1983.1	1941.3	1835.3	1274.7	1439.7	1385.1	1371.4	1271.6	1350.7
Q9NZU0	FLRT3	FLRT3	0.004904	0.589574	-	-	-	-	1533.7	1543.7	1469.8	1320.3	1768.4	1679.4	1716.3	1532.4	1771.2	1539.6	1511	1638.8	2543.2	2687.5	2400.4	3320.4	2813.1	2964.4	3787.2	3762.7	3933.4	3559.6	3444.6	3501.2
Q12841	FSTL1	FSTL1	0.006743	-0.499968	0.003372	-0.832286	-	-	54746.4	55905.4	55872.1	46611.1	46406.9	44555.6	60792	52545.4	52026.7	53640.7	56880	59508.1	15992.6	15985.3	15451.8	13315.6	12399	11934.7	11050.1	11290	11198.5	7269	6896.1	6980.2
O95954	FTCD	FTCD	0.007893	0.487264	-	-	-	-	869.1	809.6	836.1	683.3	883.5	844.7	960.7	761.8	885.8	851	890.9	1050.5	1867.9	1959.7	1767.7	2483.2	2066.5	2231.8	2451.3	2668.3	2723.8	2587.4	2535.6	2619.9
P04406	GAPDH	GAPDH, liver	0.009732	-0.418753	-	-	-	-	308334	326324	304064	296490	316080	332934	337043	314962	338149	329565	323879	294601	328572	322997	321338	336793	328847	284296	101600	318324	307878	297175	298692	255757
Q9UBU3	GHRL	ghrelin	0.00613	0.545307	-	-	-	-	2081.8	2062	2350.2	2006.1	2446.9	2217	2650.2	2238.8	2063.8	2318.8	2140.6	2298.2	5795.4	5990.5	5513.6	8733.6	7489	7728.4	8186.4	8322.8	8736.5	8636.6	8186.2	8547
Q7Z4V5	HDGFRP2	HDGR2	0.006973	0.49893	-	-	-	-	4857.4	4598.3	3994.9	3081.4	6171.1	5609.5	4949	4184.1	4001.3	4031.6	3651.5	4020.8	11633.2	10935.1	10749.4	12801.4	11723.8	10986.2	15633.1	15207.8	16242.5	14044.7	13475.9	13719.9
P05546	SERPIND1	Heparin cofactor II	-	-	-	-	0.000881	0.892285	701.5	716.2	1208.8	938.9	993	885.5	2271.4	1964.8	1753.7	1731	1142.6	1241	891.9	1003.8	855.1	854.7	859.5	827.4	1011.4	992.8	1000	1075	999.3	1008.7
P14210	HGF	HGF	0.00069	-1.29887	0.001379	-1.24978	-	-	696.5	685.8	931.7	752	920.2	838.2	762.6	650.1	694.9	702.6	844.7	945.2	5538.5	5673	5370.3	4618	4396.5	4146.8	2164.8	2271.4	2303.4	1928.9	1804.3	1801.3
P16403	HIST1H1C	Histone H1.2	0.007816	0.498065	0.004368	0.732009	-	-	1898.1	1712.3	1573.2	1244.9	2216.5	2547.8	1808.1	1470.1	1840.1	1753.7	2207.8	2742.9	2308.9	2368	2202.5	3012.6	2720.6	2763.8	2960.5	3510.4	3245	4882.5	4623.2	4607.4
P09429	HMGB1	HMG-1	0.003908	-0.681373	0.00682	-0.601079	-	-	87249.8	87246.8	79624.8	70717.7	98000.7	99601.7	102698	81790.4	84551.1	85996.5	80781.5	74183.4	178339	176009	180334	183595	168992	154529	94655.4	118300	120458	119006	111564	103752
O43464	HTRA2	HTRA2	0.002835	0.767538	-	-	-	-	6036	5816.9	5591.4	4399.4	6943.6	6417.6	6327.6	5626.7	4924.4	5132.9	4868	5366.5	7189.8	7069.1	6690.7	7371.9	7460.8	7207	11990.9	11743.2	11929.7	11031	10033.7	10147.6
P52789	HK2	HXK2	0.005747	0.54879	-	-	-	-	14165.6	13702.8	22886.3	17396.6	13216.8	11983.1	10022.8	8344.9	31943.6	32779.2	38314.5	45542.5	9556	9952.4	9064.9	8425.6	8289.3	8103	14255	13665.7	13878	9995.6	8855.9	8717.1
Q9NYY1	IL20	IL-20	0.004061	-0.660702	0.004674	-0.690186	-	-	919.3	898.6	916.3	736.7	1065.7	1009.5	955.1	833.4	839.3	836.6	861.1	937.5	3513.4	3553.8	3302.4	3536.5	3457.6	3408.4	2097.1	2221.6	2240.8	2186.4	2098	2162.8
P05231	IL6	IL-6	0.001916	-0.872533	0.003602	-0.779754	-	-	916.6	895	929.9	714.9	1104.1	1031.8	902.7	789	767.2	750.8	882.1	956.7	3583	3864.4	3424.7	3592	3543.1	3317.7	1962.2	2016.5	1959.5	2065.1	1984.9	2038.4
P20839	IMPDH1	IMDH1	0.008889	-0.478405	0.0059	-0.644933	-	-	14941.8	15126.3	15449.9	11675.4	14480.2	12581.2	15881.7	13155.6	15393.7	14745.9	19774.6	21238.5	102949	99885.3	104566	111138	110700	93981	61967	77539.5	81136	72082.9	66058.3	63831.9
O14625	CXCL11	I-TAC	0.001533	0.941879	0.002529	0.936299	-	-	97.6	109.4	112.4	102.5	112.8	107.4	120.1	108.7	113.5	115.9	102.6	111.1	251.9	266.2	259.4	263.8	268.8	253.4	495.6	499.7	498.3	519.9	493.2	491
P49862	KLK7	Kallikrein 7	0.005211	0.528489	0.002069	-2.32797	-	-	8365.9	1535.9	1848.9	5632.4	7292.8	1766.8	3739.3	5831.5	1211.3	496.4	13878.2	1071.3	2218.8	410.8	3306.2	16617.5	856.3	13178.7	1716.9	3088.2	3756.8	405.2	2239.6	3460.1
Q02241	KIF23	KIF23	0.003831	-0.682002	-	-	-	-	1785.6	1720.1	4822.8	3633.2	2320.9	2156.7	5456.6	4520.9	4724.1	4715.8	2527.3	2781.4	8790.1	9385.3	8463.3	6357.9	6123.6	5707	5234.1	5769.1	5600.7	5573	5017.7	4990.1
Q8IZU9	KIRREL3	KIRR3	0.007969	-0.486651	0.006054	-0.611838	-	-	443.9	421.5	430.1	356.4	504.1	439.3	505.8	429.5	431.5	429.8	428.7	489.1	1145.8	1249.6	1094.4	1243.2	1164.5	1181.9	817.8	839.5	833.3	788	780.1	780.8
P41743	PRKCI	KPCI	-	-	-	-	0.007525	0.452957	11497.1	11195.1	20849.4	16708.4	13929	12580.6	23478.1	19896.8	19607.2	18967.6	17883.9	18926.7	42786.6	42093.3	41977.3	46395.5	45337.6	40272.9	37817.2	46453.1	46937.3	43821.6	41906.9	39344.9
P02788	LTF	Lactoferrin	-	-	0.002682	-3.56396	-	-	1035.8	443	1235.8	3367.5	1754.5	764.8	1083.6	724.8	832.2	2649.8	1564.6	553.5	953.7	623	1393.7	1500.9	48179.9	1366.1	685.1	773.5	885.7	672.2	1790.7	1853.4
P25391, P07942, P11047	LAMA1 LAMB1 LAMC1	Laminin	-	-	0.009502	-0.514382	-	-	550.3	542.1	596.3	458.3	642.5	602	694.7	585.7	573.9	584.8	555.3	602.6	2056.4	2095.3	2007.8	2218.3	2175.6	2066.1	1659.2	1744.5	1776.2	1549.4	1476.3	1496.9
Q6UX15	LAYN	Layilin	-	-	-	-	0.000169	0.739169	13257	12334.8	17575.6	14429.8	16786.9	15128.8	23758.1	20037.5	22968.7	22083.3	29918.8	30649.8	10024.6	10014.6	9621.6	16813.3	11205	13232.7	11974.2	12938	13041.8	11876	11805.5	12113.7
P80188	LCN2	Lipocalin 2	-	-	0.004291	-0.803872	-	-	1089	1258.9	348.5	756.3	557.2	308.3	388.1	384.3	300.4	236.3	5536.5	263.3	861.1	772.1	759.2	1045.5	754.3	1044.6	464.7	549.5	755.9	473	578.2	578.1
P51884	LUM	Lumican	0.003142	0.735203	0.008659	0.544702	-	-	28018.9	28299.3	17698.1	14086.7	12557	11826.3	14264.5	12378.8	14549	14758.9	10118.8	10679.2	22663.2	22522.7	21549	20342.9	20341.8	19044.7	37331.3	36756.5	37001.2	31551.4	27470.8	28106.2
P01374, Q06643	LTA LTB	Lymphotoxin a1/b2	0.002452	-0.816943	0.003831	-0.769184	-	-	68	72.2	71.2	57.2	88.7	74	77.9	67.2	67.4	69.4	70.9	74.8	194.4	199.5	176	189.4	192.7	183.9	103.8	110	109.7	115.3	107.6	109.2
Q16644	MAPKAPK3	MAPKAPK3	-	-	0.00659	-0.590793	-	-	9745.7	9707.7	11105.8	8940.5	12078.4	10875.2	14540.4	12721.5	10857	11132.2	8426	9227.3	11857.4	11456.9	10983.5	12106.9	11759.7	11070.4	8365.9	8778.3	8882.2	8136	7487.6	7573.8
Q99616	CCL13	MCP-4	-	-	0.007356	-0.586306	-	-	2411.4	2299.9	2888.3	2194.8	2850.1	2560	3265.2	2751.7	2520.8	2475.9	2307.7	2518.4	6642	7345.7	7080	7815.3	7674.5	6740.8	4937.6	5738.2	5403.4	4941.1	4883.2	4982.3
P07333	CSF1R	M-CSF R	0.005057	-0.593572	0.006897	-0.589709	-	-	333.1	333.2	336.9	279.7	378	360.7	364.4	309.6	307.2	295.9	320.8	327.9	1341.5	1478.8	1263.6	1386.7	1317.1	1223.2	874	919.9	912.5	898.2	847.9	863.3
Q08431	MFGE8	MFGM	0.002222	-0.891117	0.002759	-0.952465	-	-	12847.1	11707.8	21812.3	18991.6	14556.4	12261.1	40308.9	35517.7	9452.9	12540.2	11535.3	12361.4	10922.6	10439.9	9524.2	10974.7	9973	9597.7	4143.7	6357.4	6152.9	5611.7	4918.1	5254.5
Q29980	MICB	MICB	0.001609	-0.911612	0.001916	-1.04557	-	-	769.7	743.8	820	667.2	830.4	775.7	916.6	765.7	796.1	753.6	739.8	824.5	8013	8191.1	7848.8	7707.9	7513.8	7162.7	4233.1	4266.2	4287	3811.7	3445.2	3587.3
P78556	CCL20	MIP-3a	-	-	0.008046	-0.554268	-	-	559.3	518.2	636.5	481.8	623.5	564.4	714.4	599	550.7	562.3	540.5	594.7	1403.9	1529.8	1477	1649.3	1603	1451.5	1003	1196.7	1160.9	1100.9	1015.8	1086.6
P45983	MAPK8	MK08	0.008506	0.509014	-	-	-	-	3851.7	3692.6	4868.6	3518.8	3927	3279.2	5033.5	4227.6	4787.1	4584.7	3869.8	4355.8	8757	9132.3	8334.5	7500.5	7385.6	7024.3	10453	13105.6	13759.9	10419.4	9188.5	9349
Q9UBG0	MRC2	MRC2	0.004828	0.611978	-	-	-	-	12968.1	12366.1	10133.4	7784.6	14533.7	13592	9793.5	8636.3	13755.8	15133.4	14004.6	14881.3	2060.1	2444.5	2274.2	2727.1	2365.3	2474.3	3276.3	3443.2	3640.9	3291.4	3044.2	2777.2
P05164	MPO	Myeloperoxidase	0.002146	-0.831966	0.004138	-0.744404	-	-	713.9	699.5	668.8	1256.4	862.7	770.6	719.1	611.7	580.3	545	740.4	627.8	3230	3285.4	3069.6	3215.6	3085.9	2980.9	1728.6	1872.4	1783.5	1910.4	1796.6	1833.8
Q9UJ70	NAGK	NAGK	0.006897	0.515055	-	-	0.000904	0.572038	36632	42584.1	65773.6	39691.3	51193.2	47346.3	75479.1	61123.4	69844.1	64131	75276.9	75187.4	1102.1	1336.2	1094.4	1634.2	1897.8	1680.6	1798.3	1663.8	1586.3	1882.8	1712.9	1777.1
P13591	NCAM1	NCAM-120	-	-	-	-	0.000506	0.328788	481.9	478.7	597.1	473.2	561.7	495.8	666.3	579.5	673.7	686.5	620.5	652.4	3934.6	3820.6	3823	3808.6	3432.2	3617.8	4515.3	4183.9	4074	3627.7	3436.8	3406
P22392	NME2	NDP kinase B	-	-	-	-	0.000138	0.334407	87778.4	82367.4	98547.1	89420.2	87015	88320.2	114085	97795.1	108106	111677	119081	121859	91098	82565	85409.7	94867.7	93214.6	85423	80389.6	83496.4	94255.7	85123.5	74775.7	71637.7
P46531	NOTCH1	Notch 1	-	-	-	-	0.007885	0.432581	1596.1	1560.5	1889.6	1537.4	1782.3	1599.6	2199.2	1865.4	1809.2	1931.8	2707.1	2937.2	1263.5	1330.9	1213.7	1560.9	1321.1	1382.6	1385.5	1473.4	1471.9	1405.8	1321.2	1362.2
Q9UM47	NOTCH3	Notch-3	0.003602	0.724716	-	-	-	-	4464.2	4579	9374	7317.7	2765.6	2460.5	8486.9	7114.4	3733.4	3644.1	7741.8	8520.9	2367.4	2918.3	2274.5	3306.7	2790.4	2793.6	4045.6	4180.4	4267.8	4030	3780	3930.3
P20393	NR1D1	NR1D1	0.009195	0.461917	-	-	-	-	1625.9	1572.6	1826.5	1459.7	2181	2017.3	1946.4	1645.3	1666.1	1588	1581.8	1744.8	4350.3	4374.3	4010.9	6527.9	5195.5	5723.1	5546.5	5983.1	6011.9	6016.6	5630.1	6229.5
O14786	NRP1	NRP1	0.003755	-0.68322	0.003218	-0.871341	-	-	72019.5	69280.1	71541.6	60271.6	70774	65719.2	90539.5	77234.2	69623	67720.8	98595.7	106227	10003.6	10412.4	9889.7	11199.2	10339.4	10236.7	6077.7	6320.2	6475.7	6101.6	5549.4	5718.6
Q9UNZ2	NSFL1C	NSF1C	0.003372	0.716647	0.004981	0.671846	-	-	1399.5	1329.4	1173.3	948.7	1320.1	1165.3	1280.8	1150.2	1152.4	1069.4	1015.5	1097.1	1167.5	1195	1131.2	1184.6	1119.8	1097.5	1891.1	1945.9	1904.4	1880.5	1729.6	1809.5
P09486	SPARC	ON	-	-	-	-	0.000598	0.403245	44450.2	44663	49886.2	41743.7	42648.6	48742.1	73655	64981.3	54042.4	54417.4	55797.9	56997.4	57122.6	54492.9	55395.7	66159.4	65287.6	61719.2	56452	58163.8	62721.5	63191.6	57060	58755
P18509	ADCYAP1	PACAP-27	0.004215	-0.662911	0.003065	-0.883738	-	-	308.4	311.9	273.4	231.1	363.9	325.8	319.6	275.8	273.8	265.2	271.7	302.3	3885.8	3963.7	3736.9	3501.1	3368.5	3163.4	2666.5	2366.9	2284.6	1953.4	1836.1	1648
P36955	SERPINF1	PEDF	0.005824	-0.5501	-	-	-	-	3397.3	3355.6	3587.5	2845.3	13740.4	12674.5	6881.2	5784	6656.1	6444.8	3805.9	4382	5900.3	6106.1	5543.5	4260.5	3954.1	3826.7	3886.8	4030.7	4068.6	3146.2	2931.8	3054.1
P02776	PF4	PF-4	-	-	0.002835	-1.0777	-	-	4014.8	3744.8	4704.4	3646.2	4710.9	4078.8	8059.2	4425.6	4066.9	3844.1	3748.4	4034.9	9558.1	10286.2	10161.6	13383.1	10438.4	20872.6	7233.4	8202.9	7662.2	7306	6646.3	7223
P42336 P27986	PIK3CA PIK3R1	PIK3CA/PIK3R1	0.003218	0.741367	0.00705	0.588945	-	-	14631.8	14257.5	15799.1	12089.3	16023.3	14083.1	18015.1	15248.1	15941.3	16072.1	14405.3	15574.3	16296.8	16533.3	15910.1	16617	16134.5	15057	25070.1	27828.1	28583.7	25512.3	23280.5	23118.2
P19174	PLCG1	PLCG1	0.00728	0.488378	-	-	-	-	3124.2	3042.4	3449.5	3069.1	4047.9	3654.9	4342.6	3880.2	3654.6	3503	3718.4	3952.9	7355.2	7208.5	6941.2	7496.1	7119.1	7243.8	9864.7	9827.8	10476	9762.6	9220.4	9245.4
P53350	PLK1	PLK-1	-	-	-	-	0.002506	0.480959	305.9	302.4	376.7	298.8	338.7	313.2	568.1	455	491.4	473.4	338.6	375.1	983.8	1072.8	936.6	1024.9	894.3	940.8	1056	1119.5	1135.8	939.4	939	958.5
P0CG47	UBB	K48 polyubiquitin	0.005977	0.546211	-	-	-	-	42607.3	42094.7	40205.6	34574.2	52640.7	51046.5	43518.7	37336.3	38257.5	40124.3	44298.5	46238.8	58604.1	54557.1	57073.5	61134.8	60976.2	56957.8	81443.2	80740.9	86400.3	78778.8	71654	67595.5
P0CG48	UBC	K63 polyubiquitin	0.007126	0.493168	-	-	-	-	11385.2	11539.8	12626	10624.5	15210.3	14064.6	13834.7	11805.5	11815.9	11293.1	12209.8	12840.6	12075.3	11999.6	11440.8	16377.6	12826.8	14470.7	17547.6	16340.4	16101.5	14939.8	14211	14344.2
P24666	ACP1	PPAC	-	-	0.009195	-0.526429	-	-	2317.6	2193.5	7059.1	4971.4	2677	2454.8	2779.2	2293.4	6260.5	6192.8	6757.3	7546.3	11129.1	11428.6	10988.8	10105.2	9904.8	9179.9	8378.8	8928	8929.6	7039.3	6727.7	6498.7
P07225	PROS1	Protein S	0.009885	0.445702	-	-	-	-	1160.7	1146.7	2416.5	1856.2	1860.1	1685.1	3429.7	2987.6	2265.4	2414.3	1287	1386.8	1936.3	1977.2	1943.5	2506.2	2410.6	2270.1	2654.7	2743.7	2578.7	2848.1	2684	2693.8
P21246	PTN	PTN	0.000613	-1.49709	0.00046	-1.83907	-	-	6877.4	6137.4	7476.2	6752.7	6365.7	6128.6	8889.1	8042.4	8099.8	8425.3	6957.5	7394.2	69128.6	63904.7	65116	65961.5	64090.5	61190.5	22292	24155.7	23750.1	18547.3	17347.2	17558.2
P10082	PYY	PYY	0.00092	1.21687	0.003525	0.827913	-	-	320.4	284.1	290.3	246.5	307.5	286.9	348.3	292.3	327	312.3	302	339.9	1260.9	1321.6	1236.6	1347.3	1284.4	1270.3	3228.4	2857.4	2791.4	2485	2166.2	2275.3
P30533	LRPAP1	RAP	0.0059	-0.548038	0.004751	-0.7008	-	-	89287.6	88723.6	78611.2	72534.3	96480.4	104080	104406	92502.9	98397.5	104648	104728	104688	57027.8	56540.7	56320	61580	58566.3	56744.4	36331.7	39272.8	40590.7	38746.7	34438	35643.9
P20936	RASA1	RASA1	0.00751	0.487568	-	-	-	-	3487.6	3478	3985.4	3306.8	4006	3649.8	4264.8	3760.9	3841.7	3839.2	3589.1	3889.8	10414.6	10200.5	9824.4	12088.4	11690.4	11383.5	14256.1	13706.7	14715.8	13006.9	12053.3	11893.4
P07949	RET	RET	0.000766	-1.26081	0.001303	-1.32675	-	-	882.3	863.1	951.5	817.1	970.3	895.1	1100.7	913.1	954	934.2	909.1	955.8	14185.5	13978.7	13330.8	12013.8	11186.6	10915.6	5696.3	5877	5743	4715.2	4412.1	4473.6
Q01973	ROR1	ROR1	0.000307	1.78809	0.000843	1.53255	-	-	478.8	455	498.2	421.6	840.9	770.7	713.9	630.2	396.8	428.9	706	740.2	328.7	327.8	327.9	338.7	317.8	324.5	1143.8	1123.5	1132.4	996	920.4	921.6
P51812	RPS6KA3	RPS6KA3	0.007893	-0.559366	-	-	-	-	11882.6	11823.4	14537.3	11358.9	16289.7	15710	21622.7	18108	15168.8	15452.2	13061.3	13880.8	26409.3	26630.6	26380.9	28687.2	28223.3	25826.1	20791.9	21897.9	21585.2	20065.2	18399.5	17680.4
P26447	S100A4	S100A4	0.000383	-1.7139	0.000383	-2.0634	6.9e-05	0.336704	152627	157436	144596	145536	150454	169904	208836	185443	196749	206520	189974	175014	94676.7	84433.5	95881.8	106660	110277	98296.8	27740.3	27825.3	28261.3	26407.1	24353	24660.3
Q8N474	SFRP1	SARP-2	0.001686	-0.86054	0.005057	-0.672253	-	-	4748	4634.2	10736.9	8145.1	6493.6	5771.1	5308.2	4456.5	1145.6	1159.2	10164.2	11779.6	61899.9	61322.4	59814.2	39867.7	38185.7	36527.7	32973.2	33296	34537.5	25226	23586.8	23089.8
P48061	CXCL12	SDF-1	0.000843	1.2307	0.005441	0.655053	-	-	3686.4	3595.4	2441	1811.5	3126.7	2831.7	2038	1779.8	3174.9	3173.6	2795.7	3360.9	624.9	705	607.2	663.1	587	620.7	1412.6	1578.7	1554.7	1038.8	936.3	970.8
Q12884	FAP	SEPR	-	-	-	-	0.005073	-0.34174	5733	5470.8	7037.8	5615.9	5598.8	5219	4138.6	3641.5	5251.2	5147.8	4447.1	4735.7	2168.7	2476.3	2100.1	2910.9	2289.6	2552.7	2533	2763.6	2700.8	2558.2	2434.2	2549.4
Q9UMF0	ICAM5	sICAM-5	0.00023	-1.97537	0.000307	-2.10299	-	-	210.8	237.2	320.2	261.5	229.8	230	356.4	290.9	280.3	293.7	543	591.7	3110	3271.3	2984.6	3383.1	3226	3145.4	781.1	787.4	813.3	787.1	748.1	735.4
Q08ET2	SIGLEC14	SIG14	0.005287	0.578679	-	-	-	-	4910.9	4648.3	5353.8	4249.6	5190.5	4729.5	6010.2	4829.5	4954.9	5234.8	5289.9	6005.5	13188	12719.1	12639.9	20359	14858	17127.3	17759.4	19761.8	20048	18549.7	18224	18624.2
Q9NYA1	SPHK1	Sphingosine kinase 1	0.00046	-1.59969	0.000613	-1.617	-	-	15091.5	14895.9	18888.7	14839.3	19573.1	17713.2	16115.8	14055.1	21584.9	22493.4	14227.8	15199.6	3498.1	3513	3286.3	3429.5	3348.8	3267	1082.6	1137.3	1177.7	1124.4	1059.6	1090.9
P12931	SRC	SRCN1	0.004598	0.655242	-	-	-	-	2859.4	2778.3	2663.6	2125.4	4598.4	4273.8	5343.3	4693.2	2961.5	2735.1	2415	2581.1	2012.5	2014.4	1866.5	2446.6	2254.4	2179	2664.8	3281.1	3335.5	3193.9	2901.4	3009.9
Q7LFX5	CHST15	ST4S6	0.001762	-0.856655	0.001609	-1.13725	-	-	389.6	369.6	354.4	277.1	405.7	374.1	313.6	273.5	373	384.8	280	283.2	2601	2698.5	2642.1	2950.4	2728.4	2676	1447.9	1478.9	1458.8	1336.1	1244.6	1217.6
P52823	STC1	Stanniocalcin-1	0.000996	-1.14117	0.001149	-1.39846	-	-	3711.6	3655.3	1200.5	944.2	7696.8	6824.7	3411.2	2977.2	861.1	888.5	3226.1	3588.2	4826.9	4910.4	4606.1	2981.6	2960.4	2783.3	2158.3	2196.1	2148.8	1163.8	1055.1	1090.9
Q92563	SPOCK2	Testican-2	0.000153	2.08169	0.00069	1.63469	-	-	207.1	226.7	238	214	225	220.7	278	245.3	259.6	252.1	212.5	232.1	2339.7	2461.4	2313.1	1905.5	1829.9	1726.4	9824.4	10165.9	10124.4	5924	5509.3	5526.7
Q08188	TGM3	TGM3	0.002375	3.09289	0.00092	-3.78841	-	-	2709.2	514.1	615.3	4983	1027.4	418.4	1910.9	2515.3	397.6	260.7	3979	409.8	590.2	252.1	420.2	7103.8	282.3	9737.8	386.7	433.9	9951.1	263.3	315.4	660.6
P07996	THBS1	Thrombospondin-1	-	-	-	-	0.004996	0.612975	73801	72282.8	106475	95948.1	73292.8	74123.9	102468	83121.5	129730	135721	159949	147481	4553.8	4766	4384.4	5111.9	4767.6	4780.5	4325.5	4549.9	4382.3	4585.4	4196.1	4344.6
P05543	SERPINA7	Thyroxine-binding globulin	-	-	-	-	0.005563	0.407681	1698.7	1601.6	1947	1570	2253.6	2013.7	3056.7	2600.5	2494.3	2393.4	1994.2	2165.2	3486.2	3799.9	3369.9	4594	3849.5	3977.7	4039.9	4435.8	4484.6	4143.2	3943.9	4006.7
P01033	TIMP1	TIMP-1	0.003295	-0.728178	0.006667	-0.579936	-	-	27870.4	27599.3	32143.4	25765.1	27699.2	26397.3	26047.5	22449.3	23377.3	23541.1	26776.5	28052.9	4255.3	4398.3	4053.1	2099.6	2025.6	2006.7	2541.4	2589.6	2539.6	1370	1361.4	1370.8
P01374	LTA	TNF-b	0.008966	0.457389	-	-	-	-	3786.6	3555.8	4768.5	3552.9	4307.5	3994.4	5422.2	4486.5	4908.2	4392.2	4078.5	4502.2	12731.1	13129.2	12453.1	16743.5	14728.2	14627.4	17240.8	17607.6	17758	15924	14928	15976
P20231	TPSB2	TPSB2	0.008123	-0.562404	-	-	-	-	4572.2	4403.1	3635.8	4048.2	3429.1	2901.5	3562.8	3465.3	3614.5	4309.1	2541.2	3177	11523.3	12489.4	11844.5	20057.4	18879.5	17221.6	12360.4	10971.4	10495.2	14201.9	12129	11698.1
P04818	TYMS	TS	0.005594	0.768766	0.00613	-1.25186	-	-	954.3	530.6	551.3	9582.1	634.6	557.7	697.7	578.8	594.5	568.4	703.6	603.8	1051.4	1123.9	964.6	1425.7	1118.6	5813.3	1262.1	1308.5	2779.2	1160.6	1160.5	1188.3
Q9Y3C8	UFC1	UFC1	0.006054	-0.539548	0.004521	-0.730352	-	-	52539.7	53384.2	56298.2	47907.3	56322.8	54562.8	67638.3	59358.6	61959.1	62584.5	60867.8	60755.7	49085	47188.1	46943.7	52690.1	54403.9	48512.9	32283.6	33081.4	33166.2	33255.1	30134.1	30403.9
O95185	UNC5C	UNC5H3	0.009272	-0.523821	-	-	-	-	555.7	567.2	606.3	521.4	609.8	555.8	683.2	590.7	606.6	599.9	569.8	605.3	18567.6	18663.2	17954.9	16119	15851.7	14502.4	15150.2	15234.3	15584.1	11369.3	10450.2	10503.8
P01282	VIP	Vasoactive intestinal peptide	0.004444	-0.642179	0.004828	-0.703307	-	-	249.9	257.4	263.8	208.2	289.1	257.6	278.7	245.3	256.1	276	254	280.8	1628.9	1733.6	1536.8	1484.8	1451.1	1333	1077.7	1021.8	1039.7	934.4	852.2	835.2
Q9H773	DCTPP1	XTP3A	0.007203	0.482275	-	-	-	-	2980.8	2855.4	3811.2	3058.3	3687	3203.4	4536.6	3995.8	3225.5	3247.5	2805	3078.6	46489.4	46571.5	47004.4	46980.1	47330.8	42468.6	66396	64456.4	64811.1	56741.3	50552.1	49417.1
