# Supplementary material for: Functional Network Profiles in ARSACS Disclosed by Aptamer-Based Proteomic Technology
Source: Front Neurol. 2021 Jan 27;11:603774. doi: 10.3389/fneur.2020.603774 (PMC7873355; doi:10.3389/fneur.2020.603774)
Supplement: Supplementary file 3 [file Table_3.XLSX]

## Sheet: A
Gene	Variant	Transcript	cDNA change	Protein change	Zygosity	CADD	Clinical diagnosis	gnomAD frequency (homozygous count)	Genesis heterozygous allele count (additional phenotypes)	Genesis homozygous allele count
ACVR1B	Missense	ENST000000541224.1	c.586C>T	Pro196Ser	Het	31.0	Hereditary ataxia	Absent	1	0
ACVR1B	Missense	ENST000000541224.1	c.1571C>A	Ala524Asp	Het	32.0	Hereditary ataxia	Absent	1	0
APOE	Missense	ENST000000252486.4	c.586C>A	Arg196Ser	Het	27.4	Complex hereditary spastic paraplegia	Absent	1	0
APOE	Missense	ENST000000252486.4	c.409C>G	Arg137Gly	Het	25.2	Hereditary ataxia	Absent	1	0
APOE	Missense	ENST000000252486.4	c.494G>A	Arg165Gln	Het	29.1	Hereditary ataxia	Absent	1	0
APOE	Missense	ENST000000252486.4	c.569G>T	Arg190Leu	Het	25.4	Hereditary ataxia	Absent	1	0
APOE	Missense	ENST000000252486.4	c.592C>A	Arg198Ser	Het	26.5	Hereditary ataxia	Absent	1	0
APOE	Missense	ENST000000252486.4	c.547G>A	Gly183Arg	Het	26.9	Hereditary ataxia	Absent	1	0
APOE	Stop gained	ENST000000252486.4	c.91G>T	Glu31Ter	Het	NA	Hereditary ataxia	Absent	1	0
APOE	Stop gained	ENST000000252486.4	c.520C>T	Gln174Ter	Het	NA	Hereditary ataxia	Absent	1	0
APOE	Missense	ENST000000252486.4	c.490A>C	Lys164Gln	Het	25.7	Pure hereditary spastic paraplegia	Absent	1	0
CD36	Missense	ENST000000435819.1	c.1234C>T	Pro412Ser	Het	25.5	Hereditary ataxia	Absent	3 (1 Complex hereditary spastic paraplegia, 1 Progressive non-fluent aphasia)	0
CD36	Frameshift	ENST000000435819.1	c.1150_1152delGCAinsCC	Ala384ProfsTer19	Het	NA	Hereditary ataxia	Absent	1	0
CD36	Inframe deletion	ENST000000435819.1	c.1348_1353delAGTGTT	Ser450_Val451del	Het	NA	Hereditary ataxia	0.0000261 (0)	2 (1 Amyotrophic lateral sclerosis)	0
CD36	Frameshift	ENST000000435819.1	c.378_381dupATCA	Val128IlefsTer7	Het	NA	Hereditary ataxia	0.000026 (0)	1	0
CD36	Frameshift	ENST000000435819.1	c.658_667delAACATAAGTA	Asn220LysfsTer4	Het	NA	Complex hereditary spastic paraplegia	0.00000868 (0)	1	0
CD36	Splice donor	ENST000000435819.1	c.609+1G>A	NA	Het	NA	Hereditary ataxia	0.0000607 (0)	4 ( 2 Hereditary ataxia, 1 Hereditary deafness)	0
CD36	Splice donor	ENST000000435819.1	c.609+1G>A	NA	Het	NA	Hereditary ataxia	0.0000607 (0)	4 ( 2 Hereditary ataxia, 1 Hereditary deafness)	0
CD36	Splice donor	ENST000000435819.1	c.1254+1G>A	NA	Het	NA	Hereditary ataxia	0.000113 (0)	3 (2 Charcot-Marie-Tooth disease)	0
CD36	Frameshift	ENST000000435819.1	c.656_660delATAAC	Asn220LysfsTer2	Het	NA	Hereditary ataxia	0.000121 (0)	3 (1 Mitochondrial disease, 1 Charcot-Marie-Tooth disease)	0
CD36	Missense	ENST000000435819.1	c.1243T>A	Trp415Arg	Het	26.2	Hereditary ataxia	Absent	1	0
CD36	Stop gained	ENST000000435819.1	c.539G>A	Trp180Ter	Het	NA	Hereditary ataxia	0.000104 (0)	2 (1 Pure hereditary spastic paraplegia)
CD36	Frameshift	ENST000000435819.1	c.837delT	Phe279LeufsTer7	Het	NA	Complex hereditary spastic paraplegia	Absent	1	0
CD36	Splice donor	ENST000000435819.1	c.429+2T>C	NA	Het	NA	Complex hereditary spastic paraplegia	0.001 (0)	1	0
CD36	Splice donor	ENST000000435819.1	c.609+1G>A	NA	Het	NA	Hereditary ataxia	0.0000607 (0)	4 ( 2 Hereditary ataxia, 1 Hereditary deafness)	0
CDK2	Frameshift	ENST000000266970.4	c.343delC	Leu115Ter	Het	NA	Hereditary ataxia	Absent	1	0
COLEC12	Stop gained	ENST000000400256.3	c.1757C>A	Ser586Ter	Het	NA	Complex hereditary spastic paraplegia	Absent	1	0
COLEC12	Frameshift	ENST000000400256.3	c.1740delC	Gly581AlafsTer65	Het	NA	Hereditary ataxia	0.0001599 (0)	2 (1 Hereditary ataxia)	0
COLEC12	Stop gained	ENST000000400256.3	c.1759G>T	Gly587Ter	Het	NA	Hereditary ataxia	Absent	1	0
COLEC12	Frameshift	ENST000000400256.3	c.1740delC	Gly581AlafsTer65	Het	NA	Hereditary ataxia	0.0001599 (0)	2 (1 Hereditary ataxia)	0
CSF1R	Missense	ENST000000286301.3	c.980C>A	Ala327Asp	Het	26.8	Hereditary ataxia	Absent	1	0
CSF1R	Missense	ENST000000286301.3	c.1637A>G	Tyr546Cys	Het	28.0	Hereditary ataxia	Absent	1	0
CSF1R	Missense	ENST000000286301.3	c.62C>A	Pro21Gln	Het	26.0	Complex hereditary spastic paraplegia	Absent	2 (1 Hereditary deafness)	0
CSF1R	Stop gained	ENST000000286301.3	c.850C>T	Gln284Ter	Het	NA	Hereditary ataxia	Absent	1	0
CSF1R	Inframe deletion	ENST000000286301.3	c.2817_2819delCAG	Ser940del	Het	NA	Hereditary ataxia	Absent	1	0
CSF1R	Missense	ENST000000286301.3	c.61C>T	Pro21Ser	Het	26.2	Hereditary ataxia	0.0000174 (0)	1	0
CSF1R	Missense	ENST000000286301.3	c.1687T>G	Phe563Val	Het	25.7	Complex hereditary spastic paraplegia	Absent	1	0
EFNB2	Stop lost	ENST000000245323.4	c.1000T>C	Ter334ArgextTer21	Het	NA	Hereditary ataxia	Absent	1	0
EFNB2	Missense	ENST000000245323.4	c.544C>T	Arg182Cys	Het	26.4	Hereditary ataxia	0.0000173 (0)	3 (1 Hereditary ataxia, 1 Mitochondrial disease)	0
EPHA3	Missense	ENST000000336596.2	c.731G>T	Cys244Phe	Het	31.0	Hereditary ataxia	Absent	1	0
EPHA3	Missense	ENST000000336596.2	c.1280C>A	Ala427Glu	Het	26.5	Hereditary ataxia	Absent	1	0
EPHA3	Missense	ENST000000336596.2	c.1216A>G	Thr406Ala	Het	25.5	Hereditary ataxia	Absent	1	0
EPHA3	Missense	ENST000000336596.2	c.156G>T	Trp52Cys	Het	32.0	Hereditary ataxia	Absent	1	0
EPHA3	Missense	ENST000000336596.2	c.2191G>T	Ala731Ser	Het	28.8	Hereditary ataxia	Absent	1	0
EPHA3	Missense	ENST000000336596.2	c.2350G>T	Gly784Trp	Het	34.0	Hereditary ataxia	Absent	1	0
EPHA3	Splice acceptor	ENST000000336596.2	c.815-1G>T	NA	Het	NA	Hereditary ataxia	Absent	1	0
EPHA3	Stop gained	ENST000000336596.2	c.2467A>T	Arg823Ter	Het	NA	Hereditary ataxia	Absent	1	0
EPHA3	Missense	ENST000000336596.2	c.2170G>T	Val724Leu	Het	25.2	Hereditary ataxia	Absent	1	0
EPHA3	Missense	ENST000000336596.2	c.2324C>A	Pro775Gln	Het	29.8	Complex hereditary spastic paraplegia	Absent	1	0
EPHA3	Missense	ENST000000336596.2	c.872C>T	Pro291Leu	Het	34.0	Hereditary ataxia	0.00000398 (0)	1	0
EPHA3	Missense	ENST000000336596.2	c.2462G>T	Gly821Val	Het	29.5	Hereditary ataxia	Absent	1	0
EPHA3	Missense	ENST000000336596.2	c.2512G>T	Asp838Tyr	Het	34.0	Hereditary ataxia	Absent	1	0
EPHA3	Missense	ENST000000336596.2	c.2803G>T	Val935Leu	Het	27.8	Hereditary ataxia	Absent	1	0
EPHA3	Missense	ENST000000336596.2	c.2840C>A	Ser947Tyr	Het	33.0	Hereditary ataxia	0.0000865 (0)	3 (1 Hereditary ataxia, 1 frontotemporal dementia)	0
EPHA3	Missense	ENST000000336596.2	c.2355G>T	Lys785Asn	Het	31.0	Hereditary ataxia	Absent	1	0
EPHA3	Stop gained	ENST000000336596.2	c.178G>T	Glu60Ter	Het	NA	Hereditary ataxia	Absent	1	0
EPHA3	Missense	ENST000000336596.2	c.2111A>G	Asn704Ser	Het	26.5	Hereditary ataxia	0.00000399 (0)	1	0
EPHA3	Missense	ENST000000336596.2	c.2275G>C	Val759Leu	Het	28.4	Hereditary ataxia	0.00000796 (0)	1	0
EPHA3	Missense	ENST000000336596.2	c.2761A>T	Asn921Tyr	Het	26.9	Hereditary ataxia	Absent	1	0
EPHB2	Missense	ENST000000400191.3	c.962G>T	Cys321Phe	Het	32.0	Hereditary ataxia	Absent	3 (2 Hereditary ataxia)	0
EPHB2	Missense	ENST000000400191.3	c.2100G>C	Glu700Asp	Het	27.4	Hereditary ataxia	Absent	1	0
EPHB2	Missense	ENST000000400191.3	c.2524G>T	Asp842Tyr	Het	33.0	Hereditary ataxia	Absent	1	0
EPHB2	Missense	ENST000000400191.3	c.438C>A	Ser146Arg	Het	27.7	Hereditary ataxia	Absent	1	0
EPHB2	Missense	ENST000000400191.3	c.2179C>A	Leu727Ile	Het	29.5	Hereditary ataxia	Absent	1	0
EPHB2	Missense	ENST000000400191.3	c.382C>T	Pro128Ser	Het	27.6	Hereditary ataxia	Absent	1	0
EPHB2	Missense	ENST000000400191.3	c.962G>T	Cys321Phe	Het	32.0	Hereditary ataxia	Absent	3 (2 Hereditary ataxia)	0
EPHB2	Stop gained	ENST000000400191.3	c.1125C>A	Cys375Ter	Het	NA	Hereditary ataxia	Absent	1	0
EPHB2	Missense	ENST000000400191.3	c.2100G>T	Glu700Asp	Het	27.4	Hereditary ataxia	Absent	2 (1 Frontotemporal dementia)	0
EPHB2	Splice acceptor	ENST000000400191.3	c.2697-1G>T	NA	Het	NA	Hereditary ataxia	Absent	2 (1 Hereditary deafness)	0
EPHB2	Missense	ENST000000400191.3	c.962G>T	Cys321Phe	Het	32.0	Hereditary ataxia	Absent	3 (2 Hereditary ataxia)	0
EPHB2	Splice donor	ENST000000400191.3	c.967+1G>T	NA	Het	NA	Hereditary ataxia	Absent	1	0
EPHB2	Stop gained	ENST000000400191.3	c.1599C>A	Tyr533Ter	Het	NA	Hereditary ataxia	Absent	1	0
EPHB2	Stop gained	ENST000000400191.3	c.1074C>A	Tyr358Ter	Het	NA	Hereditary ataxia	Absent	1	0
EPHB2	Frameshift	ENST000000400191.3	c.2386delG	Glu796LysfsTer24	Het	NA	Hereditary ataxia	Absent	1	0
EPHB2	Missense	ENST000000400191.3	c.2564T>A	Leu855Gln	Het	33.0	Hereditary ataxia	Absent	1	0
EPHB2	Missense	ENST000000400191.3	c.220C>T	Arg74Trp	Het	35.0	Hereditary ataxia	0.0000119 (0)	2 (1 Hereditary ataxia)	0
EPHB2	Missense	ENST000000400191.3	c.220C>T	Arg74Trp	Het	35.0	Hereditary ataxia	0.0000119 (0)	2 (1 Hereditary ataxia)	0
ERAP1	Stop gained	ENST000000296754.3	c.467C>A	Ser156Ter	Het	NA	Hereditary ataxia	Absent	1	0
ERAP1	Stop gained	ENST000000296754.3	c.361C>T	Gln121Ter	Het	NA	Hereditary ataxia	Absent	1	0
ERAP1	Frameshift	ENST000000296754.3	c.1211dupG	Cys404TrpfsTer3	Het	NA	Hereditary ataxia	Absent	1	0
ERAP1	Missense	ENST000000296754.3	c.905C>T	Pro302Leu	Het	33.0	Complex hereditary spastic paraplegia	Absent	1	0
ERAP1	Frameshift	ENST000000296754.3	c.2840_2841insCC	Gly948GlnfsTer17	Het	NA	Hereditary ataxia	0.00000401 (0)	1	0
ERAP1	Frameshift	ENST000000296754.3	c.1595delT	Leu532GlnfsTer2	Het	NA	Complex hereditary spastic paraplegia	0.000429 (0)	1	0
ERAP1	Stop gained	ENST000000296754.3	c.2173C>T	Arg725Ter	Het	NA	Hereditary ataxia	0.0000239 (0)	1	0
ERAP1	Missense	ENST000000296754.3	c.857C>T	Ala286Val	Het	33.0	Hereditary ataxia	0.0000119 (0)	1	0
ERAP1	Frameshift	ENST000000296754.3	c.170_173delACGT	Tyr57SerfsTer9	Het	NA	Hereditary ataxia	0.000219 (0)	2 (1 Hereditary ataxia)	0
FGF2	Start lost	ENST000000264498.3	c.1C>A	Leu1?	Het	NA	Hereditary ataxia	Absent	1	0
FGF2	Inframe insertion	ENST000000264498.3	c.318_319insGGCCGG	Gly106_Gly107insGlyArg	Het	NA	Complex hereditary spastic paraplegia	0.000268 (0)	1	0
HGF	Missense	ENST000000222390.5	c.1387T>C	Tyr463His	Het	31.0	Hereditary ataxia	Absent	1	0
HGF	Missense	ENST000000222390.5	c.1720C>A	Pro574Thr	Het	25.5	Hereditary ataxia	Absent	1	0
HGF	Missense	ENST000000222390.5	c.1738G>T	Val580Phe	Het	34.0	Hereditary ataxia	Absent	1	0
HGF	Missense	ENST000000222390.5	c.559C>A	Pro187Thr	Het	28.2	Hereditary ataxia	Absent	1	0
HGF	Frameshift	ENST000000222390.5	c.1138delA	Ile380PhefsTer31	Het	NA	Hereditary ataxia	Absent	1	0
HGF	Missense	ENST000000222390.5	c.728A>T	His243Leu	Het	27.5	Hereditary ataxia	Absent	1	0
HGF	Frameshift	ENST000000222390.5	c.1006delG	Glu336SerfsTer4	Het	NA	Hereditary ataxia	Absent	1	0
HGF	Missense	ENST000000222390.5	c.983G>A	Arg328His	Het	28.5	Hereditary ataxia	0.0000636 (0)	3 (2 Early-onset autosomal dominant Alzheimer disease)	0
HMGB1	Stop gained	ENST000000405805.1	c.625G>T	Glu209Ter	Het	NA	Hereditary ataxia	Absent	1	0
ICAM5	Splice region	ENST000000221980.4	c.2498-6C>A	NA	Het	NA	Complex hereditary spastic paraplegia	Absent	1	0
ICAM5	Stop gained	ENST000000221980.4	c.80C>A	Ser27Ter	Het	NA	Hereditary ataxia	Absent	1	0
ICAM5	Frameshift	ENST000000221980.4	c.474delG	Arg159GlyfsTer6	Het	NA	Hereditary ataxia	Absent	1	0
ICAM5	Stop gained	ENST000000221980.4	c.2656G>T	Gly886Ter	Het	NA	Hereditary ataxia	Absent	1	0
ICAM5	Frameshift	ENST000000221980.4	c.448delC	Arg150ValfsTer6	Het	NA	Hereditary ataxia	Absent	1	0
ICOSLG	Frameshift	ENST000000400379.3	c.1062_1069delTTTCCTGC	His354GlnfsTer33	Het	NA	Hereditary ataxia	Absent	1	0
ICOSLG	Frameshift	ENST000000400379.3	c.1199_1200insTG	Gln400HisfsTer155	Het	NA	Hereditary ataxia	Absent	2 (1 Charcot-Marie-Tooth disease)	0
ICOSLG	Frameshift	ENST000000400379.3	c.1037_1059delGAAGCCCTCGATGGTGCGCATGG	Arg346ProfsTer36	Het	NA	Hereditary ataxia	Absent	1	0
ICOSLG	Stop gained	ENST000000400379.3	c.121G>T	Glu41Ter	Het	NA	Hereditary ataxia	Absent	1	0
ICOSLG	Frameshift	ENST000000400379.3	c.1321_1328delCCCCTGTG	Pro441GlyfsTer150	Het	NA	Hereditary ataxia	Absent	1	0
LRPAP1	Missense	ENST000000500728.2	c.484G>T	Gly162Trp	Het	33.0	Hereditary ataxia	Absent	1	0
LRPAP1	Frameshift	ENST000000500728.2	c.864delC	Ile288MetfsTer18	Het	NA	Hereditary ataxia	Absent	1	0
LRPAP1	Missense	ENST000000500728.2	c.268G>A	Glu90Lys	Het	27.5	Hereditary ataxia	0.000183 (0)	5 (1 Amyotrophic lateral sclerosis, 3 Frontotemporal dementia)	0
LUM	Missense	ENST000000266718.4	c.938G>T	Gly313Val	Het	25.7	Hereditary ataxia	0.00000402 (0)	1	0
LUM	Missense	ENST000000266718.4	c.933G>T	Leu311Phe	Het	25.8	Hereditary ataxia	Absent	1	0
LUM	Missense	ENST000000266718.4	c.446T>G	Ile149Ser	Het	27.4	Hereditary ataxia	Absent	3 (2 Hereditary ataxia)	0
MAPK8	Missense	ENST000000374189.1	c.994G>T	Ala332Ser	Het	25.6	Hereditary ataxia	Absent	1	0
MAPK8	Missense	ENST000000374189.1	c.267G>C	Leu89Phe	Het	27.1	Hereditary ataxia	Absent	1	0
MAPK8	Stop gained	ENST000000374189.1	c.1181C>A	Ser394Ter	Het	NA	Hereditary ataxia	Absent	1	0
MAPK8	Splice region	ENST000000374189.1	c.872-3C>T	NA	Het	NA	Hereditary ataxia	Absent	1	0
MAPK8	Stop gained	ENST000000374189.1	c.1172C>A	Ser391Ter	Het	NA	Hereditary ataxia	Absent	1	0
MFGE8	Missense	ENST000000268150.8	c.387G>T	Gln129His	Het	31.0	Hereditary ataxia	Absent	1	0
MFGE8	Missense	ENST000000268150.8	c.656G>A	Arg219His	Het	32.0	Hereditary ataxia	0.00000796 (0)	1	0
MFGE8	Missense	ENST000000268150.8	c.670G>T	Gly224Cys	Het	33.0	Hereditary ataxia	Absent	1	0
MFGE8	Missense	ENST000000268150.8	c.649A>C	Thr217Pro	Het	25.1	Hereditary ataxia	Absent	1	0
MFGE8	Missense	ENST000000268150.8	c.401G>T	Arg134Leu	Het	35.0	Complex hereditary spastic paraplegia	Absent	1	0
MFGE8	Missense	ENST000000268150.8	c.791C>T	Pro264Leu	Het	26.3	Hereditary ataxia	0.00000398 (0)	1	0
MPO	Missense	ENST000000225275.3	c.521G>T	Arg174Leu	Het	34.0	Hereditary ataxia	Absent	1	0
MPO	Missense	ENST000000225275.3	c.598C>A	Pro200Thr	Het	25.4	Hereditary ataxia	Absent	1	0
MPO	Splice region	ENST000000225275.3	c.249-3C>A	NA	Het	NA	Hereditary ataxia	Absent	1	0
MPO	Stop gained	ENST000000225275.3	c.1723C>T	Gln575Ter	Het	NA	Hereditary ataxia	Absent	1	0
MPO	Frameshift	ENST000000225275.3	c.1507delA	Thr503ProfsTer55	Het	NA	Hereditary ataxia	Absent	1	0
MPO	Missense	ENST000000225275.3	c.950C>T	Pro317Leu	Het	31.0	Hereditary ataxia	Absent	1	0
MPO	Stop gained	ENST000000225275.3	c.1805G>A	Trp602Ter	Het	NA	Hereditary ataxia	0.0000995 (0)	1	0
MPO	Inframe deletion	ENST000000225275.3	c.830_838delCTGGCGTCA	Thr277_Val279del	Het	NA	Hereditary ataxia	0.0000122 (0)	1	0
MPO	Splice donor	ENST000000225275.3	c.1365+1G>A	NA	Het	NA	Hereditary ataxia	0.00000398 (0)	1	0
PIK3CA	Missense	ENST000000263967.3	c.86G>T	Gly29Val	Het	26.7	Hereditary ataxia	Absent	1	0
PIK3CA	Missense	ENST000000263967.3	c.2048G>T	Arg683Met	Het	32.0	Complex hereditary spastic paraplegia	Absent	1	0
PIK3CA	Missense	ENST000000263967.3	c.2513G>T	Cys838Phe	Het	33.0	Hereditary ataxia	Absent	1	0
PIK3CA	Missense	ENST000000263967.3	c.1765G>T	Asp589Tyr	Het	26.8	Hereditary ataxia	Absent	1	0
PIK3CA	Missense	ENST000000263967.3	c.2020G>T	Glu674Ter	Het	NA	Hereditary ataxia	Absent	1	0
PIK3CA	Missense	ENST000000263967.3	c.733G>T	Glu245Ter	Het	NA	Hereditary ataxia	Absent	1	0
PIK3R1	Splice acceptor	ENST000000521381.1	c.503-2A>G	NA	Het	NA	Hereditary ataxia	Absent	1	0
PIK3R1	Splice region	ENST000000521381.1	c.1019+5G>T	NA	Het	NA	Hereditary ataxia	Absent	1	0
PIK3R1	Start lost	ENST000000521381.1	c.1A>G	NA	Het	NA	Hereditary ataxia	Absent	1	0
PIK3R1	Missense	ENST000000521381.1	c.374C>A	Pro125His	Het	32.0	Hereditary ataxia	Absent	1	0
PIK3R1	Missense	ENST000000521381.1	c.1811A>T	Glu604Val	Het	27.3	Hereditary ataxia	Absent	1	0
PIK3R1	Frameshift	ENST000000521381.1	c.1761delA	Gly588ValfsTer7	Het	NA	Hereditary ataxia	Absent	2 (1 Hereditary ataxia)	0
PIK3R1	Missense	ENST000000521381.1	c.2032G>A	Gly678Ser	Het	26.7	Hereditary ataxia	Absent	1	0
PIK3R1	Frameshift	ENST000000521381.1	c.1761delA	Gly588ValfsTer7	Het	NA	Hereditary ataxia	Absent	2 (1 Hereditary ataxia)	0
PIK3R1	Splice region	ENST000000521381.1	c.1745+5G>T	NA	Het	NA	Hereditary ataxia	Absent	1	0
PIK3R1	Missense	ENST000000521381.1	c.2050C>A	Pro684Thr	Het	29.3	Hereditary ataxia	Absent	1	0
PIK3R1	Missense	ENST000000521381.1	c.1636G>C	Glu546Gln	Het	28.0	Complex hereditary spastic paraplegia	Absent	1	0
PIK3R1	Missense	ENST000000521381.1	c.563G>A	Arg188His	Het	28.4	Pure hereditary spastic paraplegia	0.000135 (0)	5 (2 Frontotemporal dementia, 2 Charcot-Marie-Tooth disease)	0
PLCG1	Missense	ENST000000244007.3	c.2201T>A	Leu734His	Het	31.0	Hereditary ataxia	Absent	1	0
PLCG1	Splice region	ENST000000244007.3	c.1386G>A	NA	Het	NA	Hereditary ataxia	Absent	1	0
PLCG1	Missense	ENST000000244007.3	c.1649G>T	Trp550Leu	Het	28.5	Hereditary ataxia	Absent	1	0
PLCG1	Splice region	ENST000000244007.3	c.681+3G>T	NA	Het	NA	Hereditary ataxia	Absent	1	0
PLCG1	Missense	ENST000000244007.3	c.304G>A	Asp102Asn	Het	29.3	Hereditary ataxia	Absent	1	0
PLCG1	Missense	ENST000000244007.3	c.1556A>G	Tyr519Cys	Het	28.4	Hereditary ataxia	Absent	3 (2 Hereditary ataxia)	0
PLCG1	Missense	ENST000000244007.3	c.1151T>C	Leu384Pro	Het	28.0	Hereditary ataxia	Absent	1	0
PROS1	Stop gained	ENST000000394236.3	c.857C>G	Ser286Ter	Het	NA	Hereditary ataxia	Absent	1	0
PROS1	Missense	ENST000000394236.3	c.362G>C	Cys121Ser	Het	27.9	Hereditary ataxia	Absent	1	0
PROS1	Missense	ENST000000394236.3	c.973G>T	Ala325Ser	Het	26.2	Hereditary ataxia	Absent	1	0
PROS1	Stop gained	ENST000000394236.3	c.24C>A	Cys8Ter	Het	NA	Hereditary ataxia	Absent	1	0
PROS1	Missense	ENST000000394236.3	c.1256G>A	Gly419Glu	Het	26.3	Hereditary ataxia	0.0000359 (0)	1	0
PROS1	Stop gained	ENST000000394236.3	c.1438G>T	Glu480Ter	Het	NA	Hereditary ataxia	Absent	1	0
PROS1	Missense	ENST000000394236.3	c.373C>T	Pro125Ser	Het	26.1	Hereditary ataxia	Absent	1	0
PROS1	Missense	ENST000000394236.3	c.1861G>T	Gly621Cys	Het	33.0	Hereditary ataxia	Absent	1	0
PROS1	Splice acceptor	ENST000000394236.3	c.347-1G>T	NA	Het	NA	Hereditary ataxia	Absent	1	0
PROS1	Missense	ENST000000394236.3	c.989G>A	Arg330Gln	Het	34.0	Hereditary ataxia	0.0000359 (0)	1	0
PROS1	Missense	ENST000000394236.3	c.1333C>T	Arg445Cys	Het	35.0	Complex hereditary spastic paraplegia	0.0000281 (0)	1	0
PTGS2	Missense	ENST000000367468.5	c.1264G>T	Gly422Cys	Het	35.0	Hereditary ataxia	Absent	1	0
PTGS2	Missense	ENST000000367468.5	c.1258G>T	Val420Phe	Het	25.1	Hereditary ataxia	Absent	1	0
PTGS2	Splice region	ENST000000367468.5	c.314-3C>A	NA	Het	NA	Hereditary ataxia	Absent	1	0
PTGS2	Frameshift	ENST000000367468.5	c.1028_1041delTCAAACTGAAATTT	Phe343Ter	Het	NA	Hereditary ataxia	Absent	1	0
RPS6KA3	Stop gained	ENST000000379565.3	c.1106C>A	Ser369Ter	Het	NA	Hereditary ataxia	Absent	1	0
RPS6KA3	Missense	ENST000000379565.3	c.238G>A	Gly80Arg	Het	32.0	Complex hereditary spastic paraplegia	Absent	1	0
RPS6KA3	Splice region	ENST000000379565.3	c.593+5G>T	NA	Het	NA	Complex hereditary spastic paraplegia	Absent	1	0
RPS6KA3	Stop gained	ENST000000379565.3	c.589G>T	Glu197Ter	Het	NA	Hereditary ataxia	Absent	1	0
RPS6KA3	Missense	ENST000000379565.3	c.1970C>T	Ser657Leu	Het	25.9	Hereditary ataxia	Absent	1	0
RPS6KA3	Missense	ENST000000379565.3	c.2171C>A	Ser724Tyr	Het	28.7	Hereditary ataxia	Absent	1	0
RPS6KA3	Splice region	ENST000000379565.3	c.326-3_326-2insCAGG	NA	Het	NA	Hereditary ataxia	Absent	1	0
RPS6KA3	Missense	ENST000000379565.3	c.1855G>C	Ala619Pro	Het	33.0	Hereditary ataxia	Absent	1	0
SRC	Missense	ENST000000373558.2	c.1429A>G	p.Asn477Asp	Het	27.5	Hereditary ataxia	Absent	1	0
SRC	Splice region	ENST000000373558.2	c.571+5G>T	NA	Het	NA	Hereditary ataxia	Absent	1	0
SRC	Splice donor	ENST000000373558.2	c.877+1G>T	NA	Het	NA	Hereditary ataxia	Absent	1	0
SRC	Missense	ENST000000373558	c.854G>T	Gly285Val	Het	28.9	Hereditary ataxia	Absent	1	0
SRC	Missense	ENST000000373558.2	c.1478C>A	p.Pro493Gln	Het	34.0	Complex hereditary spastic paraplegia	Absent	1	0
THBS1	Splice region	ENST000000260356.5	c.1027-3C>A	NA	Het	NA	Hereditary ataxia	Absent	1	0
THBS1	Stop gained	ENST000000260356.5	c.1116T>A	Cys372Ter	Het	NA	Hereditary ataxia	Absent	1	0

## Sheet: B
Gene	Variant	Transcript	cDNA change	Protein change	Zigosity	CADD	Clinical diagnosis	gnomAD frequency (homozygous count)	Genesis heterozygous allele count (additional phenotypes)	Genesis homozygous allele count	Solved gene
APOE	Frameshift	ENST000000252486.4	c.49delC	Gln17ArgfsTer62	Het	NA	Hereditary ataxia	Absent	1	0	ATM
CD36	Missense	ENST000000435819.1	c.275C>T	Thr92Met	Het	33.0	Hereditary ataxia	0.00005672 (0)	3 (1 Pure hereditary spastic paraplegia, 1 Friedreich ataxia)	0	TTPA
CD36	Missense	ENST000000435819.1	c.161G>A	Trp54Ter	Het	35.0	Hereditary ataxia	0.00001196 (0)	2 (1 Charcot-Marie-Tooth disease)	0	SLC25A15
CSF1R	Missense	ENST000000435819.1	c.84_86delTGAinsCGT	Glu29Val	Het	NA	Complex hereditary spastic paraplegia	Absent	1	0	SPG11
EPHA3	Missense	ENST000000336596.2	c.2647C>T	Arg883Trp	Het	35.0	Hereditary ataxia	0.000007098 (0)	1	0	CLN5
EPHA3	Missense	ENST000000336596.2	c.275C>T	Ala92Val	Het	25.6	Complex hereditary spastic paraplegia	0.00001769 (0)	2 (1 Rare deafness)	0	CYP7B1
ERAP1	Frameshift	ENST000000296754.3	c.2785dupA	Ile929AsnfsTer8	Het	NA	Hereditary ataxia	0.000003985 (0)	1	0	TTPA
HGF	Frameshift	ENST000000222390.5	c.1630delT	Tyr544MetfsTer38	Het	NA	Hereditary ataxia	Absent	1	0	PNPLA6
PIK3R1	Stop gained	ENST000000521381.1	c.884C>A	Ser295Ter	Het	NA	Complex hereditary spastic paraplegia	Absent	1	0	SPG11
PROS1	Splice acceptor	ENST000000394236.3	c.235-1G>T	NA	Het	NA	Complex hereditary spastic paraplegia	Absent	2 (1 Pure hereditary spastic paraplegia)	0	SPG7
