# Supplementary material for: Functional Network Profiles in ARSACS Disclosed by Aptamer-Based Proteomic Technology
Source: Front Neurol. 2021 Jan 27;11:603774. doi: 10.3389/fneur.2020.603774 (PMC7873355; doi:10.3389/fneur.2020.603774)
Supplement: Supplementary file 4 [file Table_4.XLS]

## Sheet: Sheet0
Accession ID	Gene symbol	Drug(s)
P42336	PIK3CA	alpelisib/fulvestrant, PWT33597, AZD8835, taselisib, bimiralisib, copanlisib, alpelisib, dactolisib, PKI-179, serabelisib, BAY1082439, pilaralisib, PX-866, SF 1126, pictilisib, CLR457, buparlisib, alpelisib/trastuzumab emtansine, GDC-0077
P29320	EPHA3	anti-EphA3 monoclonal antibody KB004
P45983	MAPK8	aplidine, cetuximab/encorafenib, binimetinib/encorafenib, encorafenib/panitumumab, encorafenib, binimetinib/cetuximab/encorafenib, binimetinib/encorafenib/panitumumab
P05164	MPO	AZD4831
P24941	CDK2	AZD5438, CYC065, zotiraciclib, BMS-387032, roscovitine, CaM kinase II inhibitor, FN-1501, AG 024322, alvocidib, milciclib, roniciclib, dinaciclib
P12931	SRC	blinatumomab/dasatinib, bosutinib/rituximab, tirbanibulin, dasatinib/filgrastim, bosutinib/hydroxyurea/ponatinib, bosutinib/ponatinib, bosutinib, dasatinib/rituximab, XL999, TPX-0046, bosutinib/imatinib, docetaxel/nintedanib, dasatinib/nilotinib, dasatinib/erlotinib, AZM-475271, AZD0424, saracatinib, nintedanib, dasatinib/inotuzumab ozogamicin, pexmetinib, repotrectinib, dasatinib, KX02
P07333	CSF1R	FPA008, lapatinib/pazopanib, imatinib/inotuzumab ozogamicin, imatinib/sunitinib, sunitinib, regorafenib, pazopanib, quizartinib, dasatinib/nilotinib, SNDX-6352, ARRY-382, imatinib, nilotinib, imatinib/rituximab, SKI-G-801, pexidartinib, nilotinib/rituximab, imatinib/nilotinib, bosutinib/rituximab, NMS-03592088, c-FMS inhibitor, 3D185, erdafitinib, emactuzumab, IMC-CS4, DCC-3014, edicotinib, bosut…
P12314	FCGR1A	IgG
P08887	IL6R	methotrexate/tocilizumab, tocilizumab, methotrexate/sarilumab, sarilumab
P25445	FAS	monoclonal antibody 7C11, APO010
P48061	CXCL12	NOX-A12
P09038	FGF2	sucralfate, pentosan polysulfate, suradista, RC28-E, CP-547632
P14210	HGF	TAK-701, SCH 900105, MP0250, rilotumumab, bevacizumab/rilotumumab
